# Supplementary material for: Headache severity in patients with post COVID-19 condition: a case-control study
Source: Eur Arch Psychiatry Clin Neurosci. 2024 Jun 25;274(8):1935–43. doi: 10.1007/s00406-024-01850-8 (PMC11579149; doi:10.1007/s00406-024-01850-8)
Supplement: Supplementary file 1 — Supplementary Material 1 [file 406_2024_1850_MOESM1_ESM.xlsx]

## Sheet: Online Resource 1
Online Resource 1: Symptoms across patients with Post COVID-19 condition with or without headache
Variable	No headache, N = 961	Mild headache, N = 271	Intermediate headache, N = 461	Severe headache, N = 191	p-value3	q-value3
Cohort
Long-/Post-COVID group	96 (100%)	27 (100%)	46 (100%)	19 (100%)
On sick leave					0.5	0.6
No	39 (42%)	7 (28%)	14 (33%)	4 (21%)
Unknown	10 (11%)	3 (12%)	3 (7.1%)	3 (16%)
Yes	44 (47%)	15 (60%)	25 (60%)	12 (63%)
Depressive episode, unspecified (F32.9)	12 (13%)	7 (26%)	8 (17%)	6 (32%)	0.13	0.2
Post viral fatigue syndrome [Chronic fatigue syndrome] (G93.3)	11 (11%)	7 (26%)	7 (15%)	7 (37%)	0.029	0.057
Essential (primary) hypertension (I10)	10 (10%)	2 (7.4%)	5 (11%)	3 (16%)	0.8	0.9
Cognitive functional impairment (U51)	7 (7.3%)	4 (15%)	4 (8.7%)	6 (32%)	0.018	0.038
Hyperlipidemia, unspecified (E78.5)	7 (7.3%)	1 (3.7%)	2 (4.3%)	1 (5.3%)	0.9	0.9
Asthma, unspecified (J45.9)	4 (4.2%)	4 (15%)	4 (8.7%)	3 (16%)	0.2	0.2
Hypothyroidism, unspecified (E03.9)	7 (7.3%)	4 (15%)	1 (2.2%)	5 (26%)	0.012	0.029
Autoimmune thyroiditis (E06.3)	6 (6.3%)	0 (0%)	3 (6.5%)	2 (11%)	0.5	0.6
Anxiety disorder, unspecified (F41.9)	5 (5.2%)	2 (7.4%)	4 (8.7%)	1 (5.3%)	0.9	0.9
Type 2 diabetes mellitus (E11)	3 (3.1%)	1 (3.7%)	3 (6.5%)	0 (0%)	0.6	0.7
PRO: WHO physical health	46 (36, 68)	46 (32, 54)	39 (29, 54)	21 (14, 32)	<0.001	<0.001
PRO: WHO psychological health	63 (45, 71)	54 (46, 67)	52 (45, 63)	46 (33, 54)	0.010	0.026
PRO: WHO social relationship	67 (58, 75)	67 (42, 75)	67 (50, 83)	50 (50, 67)	0.12	0.2
PRO: WHO environment	75 (67, 84)	69 (59, 81)	72 (66, 78)	56 (50, 63)	<0.001	0.002
PRO: FSS	5.67 (4.67, 6.56)	6.33 (5.44, 6.67)	6.41 (5.44, 7.00)	6.67 (6.44, 6.89)	0.002	0.008
PRO: PHQ-9	8.0 (5.0, 13.0)	10.0 (8.0, 13.0)	11.0 (8.0, 15.0)	17.0 (12.8, 19.0)	<0.001	<0.001
Abdominal pain	9 (9.4%)	9 (33%)	10 (22%)	6 (32%)	0.008	0.022
Sweating	25 (26%)	10 (37%)	19 (41%)	13 (68%)	0.004	0.012
Chest pain	31 (32%)	17 (63%)	16 (35%)	11 (58%)	0.010	0.026
Confusion	21 (22%)	9 (33%)	20 (43%)	9 (47%)	0.024	0.048
Obstructed/runny nose	10 (10%)	4 (15%)	6 (13%)	4 (21%)	0.6	0.7
Constipation	5 (5.2%)	3 (11%)	5 (11%)	5 (26%)	0.038	0.071
Cough	20 (21%)	7 (26%)	14 (30%)	9 (47%)	0.10	0.2
Diarrhea	14 (15%)	4 (15%)	9 (20%)	4 (21%)	0.8	0.9
Dizziness	29 (30%)	12 (44%)	19 (41%)	15 (79%)	0.001	0.004
Dysphagia	3 (3.1%)	4 (15%)	1 (2.2%)	4 (21%)	0.004	0.013
Dyspnoea	52 (54%)	18 (67%)	29 (63%)	16 (84%)	0.084	0.14
Eye sight disorder	17 (18%)	6 (22%)	9 (20%)	8 (42%)	0.12	0.2
Fatigue	78 (81%)	24 (89%)	44 (96%)	18 (95%)	0.071	0.12
Hair loss	23 (24%)	6 (22%)	16 (35%)	10 (53%)	0.054	0.094
Palpitations	45 (47%)	16 (59%)	30 (65%)	17 (89%)	0.004	0.011
Hematochezia	1 (1.0%)	0 (0%)	2 (4.3%)	1 (5.3%)	0.4	0.5
Hemoptysis	2 (2.1%)	0 (0%)	0 (0%)	1 (5.3%)	0.4	0.5
Impaired alertness	70 (73%)	23 (85%)	39 (85%)	19 (100%)	0.030	0.057
Impaired speech	24 (25%)	13 (48%)	19 (41%)	10 (53%)	0.022	0.045
Smell loss/Hyposmia	22 (23%)	5 (19%)	12 (26%)	10 (53%)	0.041	0.075
Paresis paralysis	4 (4.2%)	0 (0%)	1 (2.2%)	2 (11%)	0.3	0.4
Reduced muscular strength	42 (44%)	18 (67%)	24 (52%)	15 (79%)	0.015	0.036
Tremor	23 (24%)	9 (33%)	8 (17%)	9 (47%)	0.065	0.11
Impaired stand	12 (13%)	1 (3.7%)	5 (11%)	5 (26%)	0.14	0.2
Impaired walk	8 (8.3%)	4 (15%)	3 (6.5%)	6 (32%)	0.018	0.038
Unilateral leg pain	5 (5.2%)	5 (19%)	4 (8.7%)	6 (32%)	0.003	0.011
Unilateral swollen leg	1 (1.0%)	0 (0%)	1 (2.2%)	1 (5.3%)	0.5	0.6
Vertigo	12 (13%)	7 (26%)	8 (17%)	8 (42%)	0.016	0.037
Vomiting	3 (3.1%)	0 (0%)	1 (2.2%)	4 (21%)	0.002	0.006
Anxiety or tension	44 (46%)	16 (59%)	27 (59%)	13 (68%)	0.2	0.2
Tinnitus	13 (14%)	3 (11%)	10 (22%)	6 (32%)	0.2	0.2
Depressive mood	39 (41%)	13 (48%)	26 (57%)	12 (63%)	0.2	0.2
Reduced general condition	60 (63%)	21 (78%)	33 (72%)	19 (100%)	0.009	0.023
Unwanted weight loss	16 (17%)	4 (15%)	10 (22%)	3 (16%)	0.9	0.9
Skin problems	25 (26%)	9 (33%)	13 (28%)	6 (32%)	0.9	0.9
Other	9 (9.4%)	2 (7.4%)	6 (13%)	5 (26%)	0.2	0.2
